# Supplementary material for: Usefulness of Molecular Methods for Helicobacter pylori Detection in Pediatric Patients and Their Correlation with Histopathological Sydney Classification
Source: Int J Mol Sci. 2022 Dec 22;24(1):179. doi: 10.3390/ijms24010179 (PMC9820059; doi:10.3390/ijms24010179)
Supplement: Supplementary file 1 [file ijms-24-00179-s001.zip]

Archive with 1 entries (1 files):
- ijms-2017350-supplementary.pdf
